# Supplementary material for: Biomolecular Evaluation of Lavandula stoechas L. for Nootropic Activity
Source: Plants (Basel). 2021 Jun 21;10(6):1259. doi: 10.3390/plants10061259 (PMC8234844; doi:10.3390/plants10061259)
Supplement: Supplementary file 1 [file plants-10-01259-s001.zip]

Archive with 1 entries (1 files):
- plants-1224126-supplementary.pdf
